# Supplementary material for: Phases of aesthetic judgment in art perception
Source: Front Psychol. 2026 Apr 22;17:1785560. doi: 10.3389/fpsyg.2026.1785560 (PMC13143710; doi:10.3389/fpsyg.2026.1785560)
Supplement: Supplementary file 7 [file Table_2.xlsx]

## Sheet: Table2
	Table2: Summary of multiple-comparison correction across time bins and gaze metrics
	Bin	SecFrom	SecTo	Metric	nHigh	nLow	mean High	mean Low	p_rank sum
	1	0	3	Hnorm	83	84	0.531955	0.512127	0.205544
	1	0	3	NeffNorm	83	83	0.243593	0.226842	0.207828
	1	0	3	MaxP	83	83	0.360135	0.376199	0.244963
	1	0	3	TV	0	0	NaN	NaN	NaN
	1	0	3	Switch	0	0	NaN	NaN	NaN
	2	3	6	Hnorm	83	84	0.534181	0.557881	0.922228
	2	3	6	NeffNorm	78	82	0.272678	0.268224	0.839046
	2	3	6	MaxP	78	82	0.368302	0.343859	0.562846
	2	3	6	TV	83	84	0.660619	0.704365	0.284303
	2	3	6	Switch	78	82	0.935897	0.865854	0.142027
	3	6	9	Hnorm	83	84	0.364954	0.464474	0.0384962			S
	3	6	9	NeffNorm	59	77	0.234672	0.224117	0.482335
	3	6	9	MaxP	59	77	0.391515	0.428087	0.190702
	3	6	9	TV	83	84	0.485891	0.635668	0.00672154
	3	6	9	Switch	59	75	0.847458	0.826667	0.750616
	4	9	12	Hnorm	83	84	0.281302	0.370829	0.0188499
	4	9	12	NeffNorm	47	65	0.218885	0.220351	0.985888
	4	9	12	MaxP	47	65	0.420565	0.440926	0.795313
	4	9	12	TV	83	84	0.397804	0.557462	0.00755856
	4	9	12	Switch	47	65	0.851064	0.830769	0.777427
	5	12	15	Hnorm	83	84	0.221935	0.263638	0.263801
	5	12	15	NeffNorm	37	43	0.223234	0.244552	0.315587								S
	5	12	15	MaxP	37	43	0.431378	0.411265	0.213202
	5	12	15	TV	83	84	0.321028	0.370602	0.348331
	5	12	15	Switch	37	43	0.837838	0.930233	0.198092
	6	15	18	Hnorm	83	84	0.204495	0.179154	0.520819
	6	15	18	NeffNorm	34	30	0.22827	0.22645	0.772391
	6	15	18	MaxP	34	30	0.425386	0.404136	0.661939
	6	15	18	TV	83	84	0.296708	0.261252	0.509012
	6	15	18	Switch	34	30	0.852941	0.833333	0.838978
	7	18	21	Hnorm	83	84	0.183321	0.109386	0.0676144
	7	18	21	NeffNorm	30	20	0.230014	0.20146	0.507075
	7	18	21	MaxP	30	20	0.429469	0.47571	0.457717
	7	18	21	TV	83	84	0.25185	0.168412	0.0973875
	7	18	21	Switch	30	20	0.833333	0.85	0.888413
	8	21	24	Hnorm	83	84	0.117562	0.0860856	0.213524
	8	21	24	NeffNorm	21	14	0.193332	0.233314	0.390545
	8	21	24	MaxP	21	14	0.445971	0.392752	0.320556
	8	21	24	TV	83	84	0.17719	0.112181	0.167926
	8	21	24	Switch	21	14	0.857143	0.785714	0.606127
	9	24	27	Hnorm	83	84	0.0809058	0.0568885	0.582049
	9	24	27	NeffNorm	14	12	0.205645	0.172171	0.268795
	9	24	27	MaxP	14	12	0.420956	0.519808	0.291697
	9	24	27	TV	83	84	0.107394	0.107144	0.758918
	9	24	27	Switch	14	12	0.785714	0.833333	0.792147
	10	27	30	Hnorm	83	84	0.0618111	0.0514937	0.492359
	10	27	30	NeffNorm	13	10	0.176075	0.180165	0.876787
	10	27	30	MaxP	13	10	0.526296	0.491475	0.925883
	10	27	30	TV	83	84	0.121174	0.0866561	0.45607
	10	27	30	Switch	13	10	1	0.9	0.292584
	This table summarises the results of false discovery rate (FDR, Benjamini–Hochberg) correction applied to all time bin × metric comparisons reported in Table 1. For each combination, adjusted q-values are listed to assess the robustness of observed group differences under control of false positives. Although uncorrected analyses revealed group differences in Hnorm and TV during the 6–12 s interva…
