# Supplementary material for: Phases of aesthetic judgment in art perception
Source: Front Psychol. 2026 Apr 22;17:1785560. doi: 10.3389/fpsyg.2026.1785560 (PMC13143710; doi:10.3389/fpsyg.2026.1785560)
Supplement: Supplementary file 8 [file Table_3.xlsx]

## Sheet: Sheet1
	Supplementary Methods: Gaze Cascade Analysis in Preference Judgement Tasks
	Stimuli
	Preference judgement tasks were conducted using ukiyo-e landscape prints selected from two canonical series: 46 works from Katsushika Hokusai’s “Thirty-six Views of Mount Fuji” and 55 works from Utagawa Hiroshige’s “The Fifty-three Stations of the Tōkaidō.” All images were presented in pairs on a uniform background, with left–right positions counterbalanced across trials.
	Experimental Conditions
	Four preference judgement conditions were implemented to modulate decision difficulty and response demands:
	1. Easy / Like condition
	Participants were asked to select the artwork they preferred. Pairs were constructed to produce a clear preference contrast. A total of 15 stimulus pairs were evaluated by 18 participants. No time limit was imposed.
	2. Difficult / Like condition
	Participants selected the preferred artwork from pairs designed to be perceptually and aesthetically similar, inducing weak preference contrasts. Eight stimulus pairs were evaluated by 19 participants. No time limit was imposed.
	3. Difficult / Dislike condition
	Participants selected the artwork they liked less from difficult pairs matched to those used in the Difficult / Like condition. Fifteen stimulus pairs were evaluated by 18 participants. No time limit was imposed.
	4. Time-limited condition
	Participants selected the preferred artwork under strict response deadlines (0.9 s or 0.3 s). Fifteen stimulus pairs were evaluated by 23 participants.
	Eye Movement Recording and Preprocessing
	Eye movements were recorded continuously throughout stimulus presentation using a video-based eye tracker. Fixations were classified using a velocity-based algorithm, and gaze samples falling outside either stimulus region were excluded from further analysis. Trials with excessive tracking loss were discarded prior to analysis.
	Temporal Alignment to Decision Point
	To capture gaze dynamics immediately preceding the behavioural choice, eye movement data were temporally aligned to the response time on each trial. The moment of button press was defined as time zero. For each trial, gaze data were re-expressed in a decision-centred time frame extending backward from the response.
	Because overall reaction times varied substantially across conditions, time was normalised within each trial by dividing elapsed time by the total decision duration, yielding a relative time scale ranging from −1 (stimulus onset) to 0 (response). This normalisation allowed aggregation of gaze dynamics across trials and participants with different response latencies.
	This analysis strategy follows the logic of the gaze cascade paradigm introduced by Shimojo et al. (2003), in which eye movements are temporally aligned to the moment of choice and pre-decisional gaze bias toward the ultimately selected option is evaluated as a function of normalised time preceding the response.
	Definition of the Gaze Cascade Metric
	At each normalised time point, the probability that gaze was directed toward the ultimately chosen stimulus was computed. For each participant and condition, gaze samples were binarised as either directed to the chosen or non-chosen option. These values were then averaged across trials to obtain the time-resolved probability of gaze to the chosen alternative.
	Analysis Window
	To focus specifically on pre-decisional gaze dynamics, analysis was restricted to a fixed temporal window immediately preceding the response. Based on prior gaze cascade literature and the observed temporal concentration of effects, only the final segment of the normalised timeline was analysed. This window captured the period in which gaze bias toward the chosen option, if present, was expected …
	Condition-Specific Treatment
	All four conditions were analysed using an identical temporal alignment and probability computation procedure. However, results were interpreted separately by condition to reflect qualitative differences in gaze cascade expression:
	In the Easy / Like condition, a clear increase in gaze probability toward the chosen option was observed as the decision point approached.
	In the Difficult / Like condition, this increase was attenuated, resulting in a weaker and less consistent cascade pattern.
	In the Difficult / Dislike condition, no systematic increase in gaze toward the chosen option was observed, indicating a disappearance of the gaze cascade effect.
	In the time-limited condition, gaze bias patterns were strongly constrained by the imposed deadlines, and the cascade was truncated or altered depending on the available response time.
	These condition-dependent differences motivated the restriction of the main analysis to the immediate pre-response window, as earlier periods showed minimal or inconsistent divergence across conditions.
	Statistical Aggregation
	Gaze probability functions were first computed at the participant level and then averaged across participants within each condition. No smoothing was applied beyond temporal binning inherent in the normalised time representation.
