# Supplementary material for: Phases of aesthetic judgment in art perception
Source: Front Psychol. 2026 Apr 22;17:1785560. doi: 10.3389/fpsyg.2026.1785560 (PMC13143710; doi:10.3389/fpsyg.2026.1785560)
Supplement: Supplementary file 9 [file Table_4.xlsx]

## Sheet: Sheet1
	Supplementary Table 1. List of Artworks and Abbreviations Used in the Study
	No.	Official Artwork Title	Abbreviation Used in This Study
	1	Under the Wave off Kanagawa (Commonly known as 'Great Wave')	GreatWave
	2	Shinagawa: Sunrise	Shinagawa
	3	Ejiri in Suruga Province	Ejiri
	4	Under the Mannenbashi Bridge at Fukagawa	Mannenbashi
	5	Viewing Sunset over the Ryogokubashi Bridge from the Ommayagashi River Bank	Ryogokubashi
	6	Okazaki:Yahagi Bridge	Okazaki
	7	Futagawa: Sarugababa	Futagawa
	8	Fujieda: Changing Porters and Horses	Fujieda
	9	Sea Lane off Kazusa Province	Kazusa
	10	Okitsu: The Okitsu River	Okitsu
	11	Fujikawa: Scene at the Boundary Marker	Fujikawa
	12	Akasaka: Inn with Serving Maids	Akasaka
	Supplementary Table 1. Official titles of the artworks included in the present study and their corresponding abbreviations used throughout the manuscript, figures, and analyses.
