# Supplementary material for: Phases of aesthetic judgment in art perception
Source: Front Psychol. 2026 Apr 22;17:1785560. doi: 10.3389/fpsyg.2026.1785560 (PMC13143710; doi:10.3389/fpsyg.2026.1785560)
Supplement: Supplementary file 10 [file Table_5.xlsx]

## Sheet: Sheet3
		Phases of Aesthetic Judgment in Art Perception
		Supplementary Table5
		Title	Average	SD
		GreatWave	12.1091	10.2143
		Shinagawa	14.3591	10.9255
		Okazaki	12.481	7.35239
		Mannenbashi	13.6067	11.9046
		Ryogokubashi	14.207	10.2743
		Ejiri	14.1431	9.74975
		Futagawa	13.6231	13.2932
		Kazusa	10.554	6.74631
		Okitsu	12.6531	7.23112
		Fujikawa	14.6689	11.2803
		Fujieda	12.6057	9.63055
		Akasaka	14.8282	9.37423
		Average	13.3199	1.21065
